# Supplementary material for: Validation of Aerobic Capacity (VO2max) and Pulse Oximetry in Wearable Technology
Source: Sensors (Basel). 2025 Jan 6;25(1):275. doi: 10.3390/s25010275 (PMC11723475; doi:10.3390/s25010275)
Supplement: Supplementary file 1 [file sensors-25-00275-s001.zip]

Archive with 1 entries (1 files):
- sensors-3344344-supplementary.pdf
